# Supplementary material for: Ectopic expression of Triticum polonicum VRT-A2 underlies elongated glumes and grains in hexaploid wheat in a dosage-dependent manner
Source: Plant Cell. 2021 May 1;33(7):2296–319. doi: 10.1093/plcell/koab119 (PMC8364232; doi:10.1093/plcell/koab119)
Supplement: koab119_Supplementary_Data [file koab119_supplementary_data.zip]

Archive with 4 entries (4 files):
- tpc.01033.2020-s01.pdf
- tpc.01033.2020-s02.xlsx
- tpc.01033.2020-s03.pdf
- tpc.01033.2020-s04.pdf
