# Supplementary material for: Ectopic expression of Triticum polonicum VRT-A2 underlies elongated glumes and grains in hexaploid wheat in a dosage-dependent manner
Source: Plant Cell. 2021 May 1;33(7):2296–319. doi: 10.1093/plcell/koab119 (PMC8364232; doi:10.1093/plcell/koab119)
Supplement: koab119_Supplementary_Data [file koab119_supplementary_data.zip › tpc.01033.2020-s02.xlsx]

## Sheet: Supp Data S1
	Supplemental Data. Adamski et al. (2021). Plant Cell.
	Supplemental Data Set S1: Field evaluation of P1 NILs across multiple years and environments. Each year-environment is shown separately including the phenotypic value of the P1POL NIL, the P1WT NIL and the difference (delta) between P1POL-P1WT. Statistical significance of the P1POL allele for each phenotype and environment is indicated by the cell shading. The overall means (lsmeans) and ANOVA ou…
		2016_Church_Farm				2017_Morley				2018_Morley				2019_Morley				2020_Morley				2020_Church_Farm				Overall				ANOVA
	Phenotype	P1POL	P1WT	Delta		P1POL	P1WT	Delta		P1POL	P1WT	Delta		P1POL	P1WT	Delta		P1POL	P1WT	Delta		P1POL	P1WT	Delta		P1POL	P1WT	Delta		Allele	Experiment	Allele* Experiment		Conclusion: POL effect	Significant Environments	Comment
	Days to Heading (days)	249.75	248.3	1.45		236.8	236	0.8		240.6	239.85	0.75		245.55	244.4	1.15		126.4	126.12	0.28		212	211.48	0.52		211.38	208.8	2.58		***	***	**		Significant increase in Days to Heading	6/6	interaction due to magnitude
	Crop Height (cm)	119.79	110.35	9.44		103.23	98.5	4.73		78.75	74.575	4.175		98.05	95.35	2.7		79.88	75	4.88		83.26	77.72	5.54		90.6	84.59	6.01		***	***	***		Significant increase in Crop Height	6/6	interaction due to magnitude
	Days to Maturity (days)	301.25	301.7	-0.45		286.67	285.9	0.77		285.3	284.25	1.05		298.3	297.95	0.35		174.08	174.08	0		256.44	257.4	-0.96		259.4	257.34	2.06		NS	***	**		NS effect	-
	Green Canopy Duration (days)	51.5	53.4	-1.9		49.867	49.9	-0.033		44.7	44.4	0.3		52.75	53.55	-0.8		47.68	47.96	-0.28		44.44	45.92	-1.48		48.017	48.536	-0.519		**	***	**		Reduced green canopy duration	3/6	Consistent with delayed heading
	Tillers									78.3	77.42	0.0113666														78.3	77.42	0.0113666		NS	-	-		NS effect	-
	Yield	5.1463	5.127	0.00376438		5.8015	5.952	-0.0252856		5.886	5.736	0.0261506		6.3146	6.3047	0.00157026		4.5424	4.4917	0.0112875		4.2538	4.3754	-0.0277917		5.2367	5.2115	0.00483546		NS	***	NS		NS effect	-
	Hectolitre Weight (g)	79.397	77.853	0.0198322		75.639	75.683	-0.000581372		73.444	70.872	0.0362908		74.698	72.278	0.0334818		79.7904	78.1344	0.0211942		79.79	78.134	0.0211944		77.2098	75.4775	0.0229522		**	***	**		Significant increase in Hectolitre Weight	5/6	interaction due to single NS envrionment
	Thousand Grain Weight (g)	48.799	45.896	0.0632517		46.335	43.814	0.0575387		40.043	38.086	0.0513837		46.307	42.731	0.0836863		49.458	47.923	0.0320305		49.463	46.869	0.0553458		46.843	44.393	0.0551889		***	***	*		Significant increase in Thousand Grain Weight	6/6	interaction due to magnitude
	Area (mm2)	22.476	21.315	0.0544687		19.629	18.571	0.0569705		17.409	16.878	0.0314611		17.723	16.653	0.0642527		19.242	18.619	0.0334604		18.64	17.838	0.0449602		18.922	18.008	0.0507552		***	***	*		Significant increase in Grain Area	6/6	interaction due to magnitude
	Width (mm)	3.8693	3.9315	-0.0158209		3.4721	3.5011	-0.00828311		3.2415	3.2593	-0.0054613		3.5495	3.5152	0.00975762		3.7353	3.7397	-0.00117656		3.6641	3.6598	0.00117493		3.5839	3.5891	-0.00144883		**	***	**		No consistent effect	2/6	interaction as 2 environments negative; 1 environment positive; 3 environments NS
	Length (mm)	7.1434	6.6941	0.0671188		6.9446	6.4981	0.0687124		6.5435	6.3119	0.0366926		6.5982	6.2667	0.0528987		6.7936	6.5494	0.0372859		6.7213	6.4378	0.0440368		6.7572	6.4379	0.0495969		***	***	***		Significant increase in Grain Length	6/6	interaction due to magnitude
	Circularity													1.3209	1.3039	0.0130378		1.3019	1.2822	0.0153642		1.3091	1.2877	0.0166188		1.3099	1.2904	0.0151116		***	***	NS		Significant increase in circularity	3/3
	LWRatio													1.8707	1.804	0.0369734		1.8291	1.7631	0.0374341		1.8485	1.7771	0.0401778		1.8479	1.7798	0.0382627		***	***	NS		Significant increase LW ratio	3/3
	10ES_SpikeLength (cm)					15.453	14.211	0.0873971						12.789	11.313	3/4		12.6236	11.3324	0.113939		12.718	11.1432	0.141324		13.2148	11.6147	0.13776		**	***	NS		Significant increase in Spike Length	3/4
	10ES_Spikelets					24.86	24.43	0.0176013						24.187	24.033	0.00640786		20.792	20.472	0.0156311		21.952	22.088	-0.00615719		22.5535	22.2498	0.0136493		.	***	NS		Borderline non-significant increase in Spikelets	1/4
	10ES_Spikelets per cm					1.69651	1.75898	-0.0355172						1.89773	2.19433	-0.135166		1.64832	1.83429	-0.101386		1.72703	1.98416	-0.129589		1.74	1.94	-0.103093		NS	NS	***		Significant decrease in spikelet density	3/4	interaction as significant in 3 of 4 environments; borderline NS (p=0.06) in 2017_Morley
	10ES_SeedsSpike					70.45	69.73	0.0103255						67.53	66.28	0.0188594										68.99	67.66	0.0196571		NS	NS	NS		NS effect
	10ES_YieldSpike (g)					3.429	3.321	0.0325203						3.289	2.9346	0.120766										3.359	3.0894	0.0872661		NS	NS	NS		NS effect
	10ES_SeedSpikelet					3.247	3.106	0.045396						3.2165	2.9897	0.0758605										3.2319	3.0362	0.0644556		NS	NS	NS		NS effect
	10ES_Thousand Grain Weight (g)					48.817	46.716	0.0449739						48.691	44.293	0.0992933										48.754	45.262	0.0771508		**	NS	**		Significant increase in Thousand Grain Weight	2/2	interaction due to magnitude
	10ES_Area (mm2)					20.067	19.125	0.0492549						19.248	17.959	0.0717746										19.658	18.425	0.0669199		***	.	NS		Significant increase in Grain Area	2/2
	10ES_Length (mm)					6.9291	6.5563	0.0568613						6.6963	6.3376	0.0565987										6.8127	6.4251	0.0603259		***	*	NS		Significant increase in Grain Length	2/2
	10ES_Width (mm)					3.5678	3.5757	-0.00220936						3.5447	3.4735	0.0204981										3.5562	3.5144	0.0118939		NS	NS	**		no consistent effect	1/2	1 environment positive; 2 environment NS
		***	<0.001
		**	<0.01
		*	<0.05
		.	<0.1

## Sheet: Supp Data S2
	Supplemental Data. Adamski et al. (2021). Plant Cell.
	Supplemental Data Set S2: Effect of P1 on glume area, length and width in P1POL and P1WT NILs. Values are means of individual spikelets across the spike. ANOVA outputs for main effects and interaction are shown, alongside comment for significant interactions.
						ANOVA
	Phenotype	P1WT	P1POL	Delta		Allele	Spikelet	Allele*Spikelet	Conclusion P1POL effect	Comment
	Glume Area (mm2)	2.76101	3.78134	0.369548		0.000643753	<2.2e-16	0.0411	Significant increase in Glume Area	Effect consistent across spikelet; interaction due to magnitude
	Glume Length (mm)	9.23506	12.5131	0.354954		0.000850441	0.036381	0.005114	Significant increase in Glume Length	Effect consistent across spikelet; interaction due to magnitude
	Glume Width (mm)	4.43744	4.354	-0.0188029		0.0445813	< 2.2e-16	0.93303	Borderline significant decrease in Glume Width

## Sheet: Supp Data S3
	Supplemental Data. Adamski et al. (2021). Plant Cell.
	Supplemental Data Set S3: Effect of P1 on area, length and width (columns) of P1POL and P1WT NILs grain, lemma and palea (rows). Values are means of florets from multiple spikelets across the spike. ANOVA P values are reported for the ANOVA by floret analysis and also for the overall ANOVA including all florets. Phenotypes corresponds to the intersection of morphometric (area, length, width; colu…
		Area (mm2)						Length (mm)						Width (mm)
	Grain	Floret	P1WT	P1POL	Delta	P value		Floret	P1WT	P1POL	Delta	P value		Floret	P1WT	P1POL	Delta	P value
		1	1.77593	1.87934	0.0582276	4.019e-08		1	7.15635	7.44913	0.0409116	1.607e-13		1	3.67986	3.75206	0.0196193	0.0028564
		2	1.79028	1.9584	0.0939069	<2.2e-16		2	7.19507	7.6793	0.0673008	<2.2e-16		2	3.64677	3.78268	0.0372692	2.701e-08
		3	1.7282	1.73681	0.00498098	0.6669		3	7.2189	7.24834	0.00407855	0.370058		3	3.51355	3.56633	0.0150221	0.05833
		4	1.54479	1.53954	-0.00340375	0.649629		4	6.90274	6.90854	0.000840727	0.924217		4	3.2939	3.38384	0.0273041	0.034943
		Overall	1.73308	1.81513	0.0473405	0.0283709		Overall	7.1454	7.38461	0.0334771	0.00546357		Overall	3.56925	3.65841	0.0249782	0.249392
	Lemma	Floret	P1WT	P1POL	Delta	P value		Floret	P1WT	P1POL	Delta	P value		Floret	P1WT	P1POL	Delta	P value
		1	3.10768	3.94382	0.269057	<2.2e-16		1	10.992	14.1386	0.286267	<2.2e-16		1	4.3335	4.44111	0.0248328	0.0008613
		2	3.13779	3.80908	0.213937	<2.2e-16		2	10.9768	13.1513	0.198092	<2.2e-16		2	4.33146	4.59693	0.0612878	1.267e-15
		3	2.82076	3.08645	0.0941884	4.97e-16		3	10.7369	11.3655	0.0585404	<2.2e-16		3	4.0912	4.26877	0.0434018	4.239e-05
		4	2.55243	2.58777	0.0138448	0.2393		4	10.4676	10.3761	-0.00874158	0.4421		4	3.98676	4.04026	0.0134198	0.66531
		Overall	2.96115	3.48656	0.177432	0.00366516		Overall	10.8446	12.5706	0.159159	3.20844e-05		Overall	4.21989	4.38187	0.0383858	0.0530127
	Palea	Floret	P1WT	P1POL	Delta	P value		Floret	P1WT	P1POL	Delta	P value		Floret	P1WT	P1POL	Delta	P value
		1	3.13389	3.18395	0.0159715	0.01159		1	10.8126	11.0821	0.0249301	8.601e-15		1	4.36218	4.25449	-0.0246875	0.0003635
		2	3.11799	3.09782	-0.00647131	0.161192		2	10.8047	10.941	0.0126145	2.457e-05		2	4.31707	4.23352	-0.0193556	0.003709
		3	2.84302	2.75337	-0.0315332	6.095e-05		3	10.7742	10.5027	-0.0252045	4.711e-07		3	4.1	3.95498	-0.0353709	0.0001902
		4	2.55779	2.4091	-0.0581317	5.452e-05		4	10.3511	9.98206	-0.0356494	6.01e-07		4	3.88604	3.66252	-0.0575198	2.476e-05
		Overall	2.96943	2.93017	-0.0132218	0.424663		Overall	10.7311	10.7241	-0.00065237	0.926662		Overall	4.21129	4.08121	-0.0308898	0.770977

## Sheet: Supp Data S4
	Supplemental Data. Adamski et al. (2021). Plant Cell.
	Supplemental Data Set S4: Grain morphometric values from CT-scans of 15 spikes of P1POL and 15 spikes of P1WT NILs collected at harvest ready (HR) stage.
	Stage	Genotype	Spike	No grains	Grain Length (mm)	Grain Width (mm)	Grain Depth (mm)	Grain volume (mm3)
	HR	Paragon	1	70	4.38944	3.84427	3.00162	28.2465
	HR	Paragon	2	53	4.80172	4.18221	3.35972	36.4875
	HR	Paragon	3	59	4.45801	3.90765	3.20131	31.5234
	HR	Paragon	4	57	4.35371	4.04295	3.10554	30.0248
	HR	Paragon	5	61	4.48892	3.90983	3.00669	29.0905
	HR	Paragon	6	65	4.46988	3.88338	3.07123	29.6809
	HR	Paragon	7	59	4.44052	4.06928	2.90549	28.4849
	HR	Paragon	8	44	4.30469	3.99984	3.06392	29.6685
	HR	Paragon	9	48	4.25557	3.81477	2.91703	27.3655
	HR	Paragon	10	61	4.35809	3.91066	2.85395	26.8512
	HR	Paragon	11	43	3.9984	4.07236	2.95078	26.9199
	HR	Paragon	12	65	4.47623	3.90988	3.1492	31.0863
	HR	Paragon	13	49	4.07043	3.66865	2.90684	25.1913
	HR	Paragon	14	58	4.16359	4.01992	3.13343	29.1688
	HR	Paragon	15	66	4.40633	4.06822	3.16104	30.9007
	HR	Pol	1	56	4.93763	3.76929	3.03815	31.2642
	HR	Pol	2	56	5.19931	3.9869	3.05493	35.4879
	HR	Pol	3	54	5.07336	3.82791	3.07867	33.529
	HR	Pol	4	53	4.98475	3.76337	2.98023	31.2406
	HR	Pol	5	56	5.09857	3.8655	3.1981	35.2018
	HR	Pol	6	40	5.02756	3.785	3.0186	32.4875
	HR	Pol	7	58	4.87294	3.79367	3.04805	31.1632
	HR	Pol	8	52	4.93508	3.80907	3.04563	32.0498
	HR	Pol	9	57	5.17811	3.82753	3.09049	34.2967
	HR	Pol	10	50	5.00864	3.76055	3.04346	31.5635
	HR	Pol	11	45	4.9429	3.67491	2.96841	30.0067
	HR	Pol	12	43	5.32	3.83434	3.03922	34.5818
	HR	Pol	13	57	4.67236	3.67678	2.84441	27.7375
	HR	Pol	14	55	5.18752	3.86526	3.09319	34.6321
	HR	Pol	15	53	5.10937	3.75561	3.01672	32.4709
		average WT		57.2	4.36237	3.95359	3.05252	29.3794
		average POL		52.3333	5.03654	3.79971	3.03722	32.5142
		POL effect		-0.0850816	0.154543	-0.0389216	-0.00501266	0.106702
		P value (t-test)		0.0670223	3.679e-11	0.0004571	0.7079	0.001296

## Sheet: Supp Data S5
	Supplemental Data. Adamski et al. (2021). Plant Cell.
	Supplemental Data Set S5: Effect of P1 on ovary/grain area, width and length (columns) in P1POL and P1WT NILs grown in the field in 2018 and 2019. Values are means of 5 blocks, in each of which 9 to 11 ovaries/grains were samples per genotype per timepoint. ANOVA P values are reported for each timepoint. Significant effects are indicated in red (P <0.01) and blue (P <0.05).
			2018						2019
		Genotype	Ear emergence	3 dpa	9 dpa	16 dpa	22 dpa		Ear emergence	Anther extrusion	7 dpa	14 dpa	21 dpa	28 dpa
	Grain Area (mm2)	P1WT	3.9442	8.11112	17.4919	24.5623	27.6453		3.48301	4.00816	9.83394	18.1413	24.7196	25.6276
		P1POL	3.68518	6.91358	15.7918	25.5475	29.1463		3.37923	3.89553	9.45752	18.5234	26.3157	27.5236
		POL effect	-0.0656708	-0.147641	-0.0971985	0.0401079	0.0542929		-0.0297959	-0.0281	-0.0382776	0.0210621	0.0645692	0.0739816
		P value	0.1001	0.002236	0.0002122	0.03442	0.01763		0.03564	0.04557	0.2541	0.1999	0.004065	0.00436
	Grain Width (mm)	P1WT	2.03942	3.01673	3.64012	4.04532	4.44212		1.94465	2.11902	3.26151	3.59615	4.10411	4.22229
		P1POL	1.95369	2.79889	3.51522	3.93541	4.34625		1.89261	2.09485	3.19006	3.57827	4.05211	4.24207
		POL effect	-0.0420353	-0.0722126	-0.0343109	-0.0271704	-0.021581		-0.0267582	-0.0114068	-0.0219084	-0.00497297	-0.0126722	0.00468383
		P value	0.03147	0.001992	0.002515	0.002086	0.02085		0.0177	0.2152	0.1394	0.4761	0.1647	0.6804
	Grain Length (mm)	P1WT	2.46835	3.62787	6.02137	7.5021	7.89714		2.32393	2.42634	4.03302	6.13875	7.35628	7.72374
		P1POL	2.421	3.34588	5.77754	7.9229	8.42614		2.28189	2.4025	3.97997	6.34457	7.87239	8.20327
		POL effect	-0.0191844	-0.0777287	-0.0404948	0.0560917	0.066987		-0.0180908	-0.00982689	-0.0131548	0.0335296	0.0701587	0.062085
		P value	0.4094	0.006681	0.003361	0.002336	0.001167		0.01244	0.1179	0.4764	0.02014	8.736e-05	0.001578

## Sheet: Supp Data S6
	Supplemental Data. Adamski et al. (2021). Plant Cell.
	Supplemental Data Set S6: Pericarp cell length of P1POL and P1WT NIL grains from florets 2 and 4. The overall cell size, as well as that across three different positions of the grain (bottom, middle, top), is provided for each floret. Delta corresponds to the effect of the P1POL allele. The ANOVA 'Genotype' main effect and 'Genotype*Section' interactions are shown. For both florets we report simp…
			Cell Length (µm)				ANOVA
	Floret	Imaged section	P1WT	P1POL	Delta		Genotype	Genotype*Section		Tukey
	Floret 2	Overall	72.1669	74.4472	0.0316		0.180073	0.0086266
		Bottom	86.71	86.15	-0.0065					NS
		Middle	68.08	76.84	0.1287					P <0.015
		Top	61.84	60.35	-0.024					NS
	Floret 4	Overall	78.9086	81.0345	0.0269		0.082861	0.044112
		Bottom	89.74	87.8	-0.0216					NS
		Middle	82.55	83.89	0.0161					NS
		Top	64.63	71.42	0.105					NS (P = 0.052)

## Sheet: Supp Data S7
	Supplemental Data. Adamski et al. (2021). Plant Cell.
	Supplemental Data Set S7: Graphical genotype of BC4F3 homozygous recombinant inbred lines. Markers were derived from exome-capture sequencing of P1 NILs. Associated RefSeqv1.1 gene models and physical position on RefSeqv1.0 assembly are shown. This initial screen mapped the P1 locus between markers S2 and S7.
	RefSeqv1.1 Gene model	TraesCS7A02G160300	TraesCS7A02G168400	Glume phenotype	TraesCS7A02G176900	TraesCS7A02G178700	TraesCS7A02G180000	TraesCS7A02G180100	TraesCS7A02G192300	TraesCS7A02G232000	TraesCS7A02G259100	homozygous recombinant progeny tested *
	RefSeqv1.0 (bp)	116130231	125260256		130227975	133054985	134515015	134541797	150240183	202987237	250861513
	Marker name	S1	S2	P1	S3	S4	S5	S6	S7	S8	S9
	P1WT BC4 NIL	Paragon	Paragon	Normal	Paragon	Paragon	Paragon	Paragon	Paragon	Paragon	Paragon	-
	S1R1	Paragon	Paragon	Normal	Paragon	Paragon	Paragon	Paragon	Paragon	Paragon	T.pol	2
	S1R2	Paragon	Paragon	Normal	Paragon	Paragon	Paragon	Paragon	Paragon	Paragon	T.pol	2
	S1R3	Paragon	Paragon	Normal	Paragon	Paragon	Paragon	Paragon	Paragon	Paragon	T.pol	2
	S1R4	Paragon	Paragon	Normal	Paragon	Paragon	Paragon	Paragon	Paragon	Paragon	T.pol	4
	S1R5	Paragon	Paragon	Normal	Paragon	Paragon	Paragon	Paragon	T.pol	T.pol	T.pol	2
	S1R6	Paragon	Paragon	Normal	Paragon	Paragon	Paragon	Paragon	T.pol	T.pol	T.pol	4
	S1R7	Paragon	Paragon	Long glume	T.pol	T.pol	T.pol	T.pol	T.pol	T.pol	Het?	1
	S1R8	Paragon	T.pol	Long glume	T.pol	T.pol	T.pol	T.pol	T.pol	T.pol	T.pol	2
	S1R9	Paragon	T.pol	Long glume	T.pol	T.pol	T.pol	T.pol	T.pol	T.pol	T.pol	3
	S1R10	T.pol	T.pol	Long glume	T.pol	T.pol	T.pol	T.pol	T.pol	T.pol	Paragon	6
	S1R11	T.pol	T.pol	Long glume	T.pol	T.pol	T.pol	T.pol	T.pol	T.pol	Paragon	3
	S1R12	T.pol	T.pol	Long glume	T.pol	T.pol	T.pol	T.pol	T.pol	T.pol	Paragon	4
	S1R13	T.pol	T.pol	Long glume	T.pol	T.pol	T.pol	T.pol	Paragon	Paragon	Paragon	2
	S1R14	T.pol	T.pol	Long glume	T.pol	T.pol	T.pol	T.pol	Paragon	Paragon	Paragon	6
	S1R15	T.pol	T.pol	Normal	Paragon	Paragon	Paragon	Paragon	Paragon	Paragon	Paragon	3
	S1R16	T.pol	T.pol	Normal	Paragon	Paragon	Paragon	Paragon	Paragon	Paragon	Paragon	3
	S1R17	T.pol	Paragon	Normal	Paragon	Paragon	Paragon	Paragon	Paragon	Paragon	Paragon	5
	P1POL BC4NIL	T.pol	T.pol	Long glume	T.pol	T.pol	T.pol	T.pol	T.pol	T.pol	T.pol	-
	* 12 progeny screened; n = homozygous recombinants, but at least one het-rec and revertant were also phenotyped.

## Sheet: Supp Data S8
	Supplemental Data. Adamski et al. (2021). Plant Cell.
	Supplemental Data Set S8: Graphical genotype of BC6F2 heterozygous recombinant inbred lines from second screen. Source of markers is described. Associated RefSeqv1.1 gene models (where possible) and physical position on RefSeqv1.0 assembly are shown. Critical recombinants used for final mapping (Supplemental Data Set S9) are indicated in red. Glume length is the average glume length of six indivi…
			Source	exome seq	exome seq		exome seq	exome seq	exome seq	exome seq	Sequncing of PCR amplicons*				exome seq	exome seq	Sequncing of PCR amplicons*	Sequncing of PCR amplicons*	exome seq	exome seq	exome seq	exome seq	exome seq	exome seq	exome seq	exome seq	exome seq	exome seq	exome seq	exome seq	exome seq	exome seq
			RefSeqv1.1 Gene model	TraesCS7A02G168400	TraesCS7A02G170100	-	TraesCS7A02G173500	TraesCS7A02G174100	TraesCS7A02G174500	TraesCS7A02G175100	intergenic	TraesCS7A02G175200		Glume phenotype	TraesCS7A02G175200	TraesCS7A02G175200	intergenic	intergenic	TraesCS7A02G175300	TraesCS7A02G175300	TraesCS7A02G175400	TraesCS7A02G175600	TraesCS7A02G176100	TraesCS7A02G176900	TraesCS7A02G177400	TraesCS7A02G178300	TraesCS7A02G178700	TraesCS7A02G180000	TraesCS7A02G180100	TraesCS7A02G180800	TraesCS7A02G188800	TraesCS7A02G191300
			RefSeqv1.0 (bp)	125260256	126178865	127502160	127838581	128148666	128404964	128783942	128792366				128830245	128832107	128834372	128837949	128898272	128900484	128911919	128917566	129059434	130227975	130612876	131936768	133054985	134515015	134541797	135006443	145033770	149299002
	Line ID	Type of line	Critical Recombinant name	S2	S11	BS00022435	S12	S13	S14	S15	S16	S36_Fwd + S36_Rev	glume length [mm] [N=6]	P1	S17	S18	S19	S20	S21	S22	S23	S24	S25	S3	S26	S27	S4	S5	S6	S28	S29	S10
	P1POL NIL	Parental		Pol	Pol	Pol	Pol	Pol	Pol	Pol	Pol	Pol	12	Pol	Pol	Pol	Pol	Pol	Pol	Pol	Pol	Pol	Pol	Pol	Pol	Pol	Pol	Pol	Pol	Pol	Pol	Pol
	nonRec_1	non-recombinant (POL)		Pol	Pol	Pol	Pol	Pol	Pol	Pol	Pol	Pol	11	Pol	Pol	Pol	Pol	Pol	Pol	Pol	Pol	Pol	Pol	Pol	Pol	Pol	Pol	Pol	Pol	Pol	Pol	Pol
	nonRec_2	non-recombinant (POL)		Pol	Pol	Pol	Pol	Pol	Pol	Pol	Pol	Pol	11	Pol	Pol	Pol	Pol	Pol	Pol	Pol	Pol	Pol	Pol	Pol	Pol	Pol	Pol	Pol	Pol	Pol	Pol	Pol
	nonRec_3	non-recombinant (POL)		Pol	Pol	Pol	Pol	Pol	Pol	Pol	Pol	Pol	11	Pol	Pol	Pol	Pol	Pol	Pol	Pol	Pol	Pol	Pol	Pol	Pol	Pol	Pol	Pol	Pol	Pol	Pol	Pol
	P1POL NIL	Parental		Pol	Pol	Pol	Pol	Pol	Pol	Pol	Pol	Pol	11.5	Pol	Pol	Pol	Pol	Pol	Pol	Pol	Pol	Pol	Pol	Pol	Pol	Pol	Pol	Pol	Pol	Pol	Pol	Pol
	nonRec_4	non-recombinant (POL)		Pol	Pol	Pol	Pol	Pol	Pol	Pol	Pol	Pol	12	Pol	Pol	Pol	Pol	Pol	Pol	Pol	Pol	Pol	Pol	Pol	Pol	Pol	Pol	Pol	Pol	Pol	Pol	Pol
	P1POL NIL	Parental		Pol	Pol	Pol	Pol	Pol	Pol	Pol	Pol	Pol	12	Pol	Pol	Pol	Pol	Pol	Pol	Pol	Pol	Pol	Pol	Pol	Pol	Pol	Pol	Pol	Pol	Pol	Pol	Pol
	nonRec_5	non-recombinant (POL)		Pol	Pol	Pol	Pol	Pol	Pol	Pol	Pol	Pol	12	Pol	Pol	Pol	Pol	Pol	Pol	Pol	Pol	Pol	Pol	Pol	Pol	Pol	Pol	Pol	Pol	Pol	Pol	Pol
	nonRec_6	non-recombinant (POL)		Pol	Pol	Pol	Pol	Pol	Pol	Pol	Pol	Pol	12	Pol	Pol	Pol	Pol	Pol	Pol	Pol	Pol	Pol	Pol	Pol	Pol	Pol	Pol	Pol	Pol	Pol	Pol	Pol
	nonRec_7	non-recombinant (POL)		Pol	Pol	Pol	Pol	Pol	Pol	Pol	-	Pol	11.5	Pol	Pol	Pol	-	-	Pol	Pol	Pol	Pol	Pol	Pol	Pol	Pol	Pol	Pol	Pol	Pol	Pol	Pol
	nonRec_8	non-recombinant (POL)		Pol	Pol	Pol	Pol	Pol	Pol	Pol	Pol	Pol	13.5	Pol	Pol	Pol	Pol	Pol	Pol	Pol	Pol	Pol	Pol	Pol	Pol	Pol	Pol	Pol	Pol	Pol	Pol	Pol
	nonRec_9	non-recombinant (POL)		Pol	Pol	Pol	Pol	Pol	Pol	Pol	Pol	Pol	11.5	Pol	Pol	Pol	Pol	Pol	Pol	Pol	Pol	Pol	Pol	Pol	Pol	Pol	Pol	Pol	Pol	Pol	Pol	Pol
	P1POL NIL	Parental		Pol	Pol	Pol	Pol	Pol	Pol	Pol	Pol	Pol	12	Pol	Pol	Pol	Pol	Pol	Pol	Pol	Pol	Pol	Pol	Pol	Pol	Pol	Pol	Pol	Pol	Pol	Pol	Pol
	nonRec_10	non-recombinant (POL)		Pol	Pol	Pol	Pol	Pol	Pol	Pol	Pol	Pol	11.5	Pol	Pol	Pol	Pol	Pol	Pol	Pol	Pol	Pol	Pol	Pol	Pol	Pol	Pol	Pol	Pol	Pol	Pol	Pol
	S2R1	Recombinant		Het	Pol	Pol	Pol	Pol	Pol	Pol	Pol	Pol	12	Pol	Pol	Pol	Pol	Pol	Pol	Pol	Pol	Pol	Pol	Pol	Pol	Pol	Pol	Pol	Pol	Pol	Pol	Pol
	S2R2	Recombinant		-	Pol	Pol	Pol	Pol	Pol	Pol	Pol	Pol	12	Pol	Pol	Pol	Pol	Pol	Pol	Pol	Pol	Pol	Pol	Pol	Pol	Pol	Pol	Pol	Pol	Pol	Pol	Pol
	S2R3	Recombinant		Het	Het	Pol	Pol	Pol	Pol	Pol	Pol	Pol	12	Pol	Pol	Pol	Pol	Pol	Pol	Pol	Pol	Pol	Pol	Pol	Pol	Pol	Pol	Pol	Pol	Pol	Pol	Pol
	S2R4	Recombinant		Het	Het	Het	Pol	Pol	Pol	Pol	Pol	Pol	11.5	Pol	Pol	Pol	Pol	Pol	Pol	Pol	Pol	Pol	Pol	Pol	Pol	Pol	Pol	Pol	Pol	Pol	Pol	Pol
	S2R5	Recombinant	R5	Het	Het	Het	Het	Het	Pol	Pol	Pol	Pol	12	Pol	Pol	Pol	Pol	Pol	Pol	Pol	Pol	Pol	Pol	Pol	Pol	Pol	Pol	Pol	Pol	Pol	Pol	Pol
	S2R6	Recombinant	R6	Het	Het	Het	Het	Het	Het	Pol	Pol	Pol	12	Pol	Pol	Pol	Pol	Pol	Pol	Pol	Pol	Pol	Pol	Pol	Pol	Pol	Pol	Pol	Pol	Pol	Pol	Pol
	S2R7	Recombinant	R7	Het	Het	Het	Het	Het	Het	Het	Pol	Pol	11.5	Pol	Pol	Pol	Pol	Pol	Pol	Pol	Pol	Pol	Pol	Pol	Pol	Pol	Pol	Pol	Pol	Pol	Pol	Pol
	S2R8	Recombinant	R8	-	Het	Het	Het	Het	Het	Het	Het	Het	10	Het	Het	Het	Pol	Pol	Pol	Pol	Pol	Pol	Pol	Pol	Pol	Pol	Pol	Pol	Pol	Pol	Pol	Pol
	S2R9	Recombinant		Het	Het	Het	Het	Het	Het	Het	Het	Het	9.5	Het	Het	Het	Het	Het	Het	Het	Het	Het	Het	Het	Het	Het	Het	Pol	Pol	Pol	Pol	Pol
	P1POL NIL	Parental		Pol	Pol	Pol	Pol	Pol	Pol	Pol	Pol	Pol	11.5	Pol	Pol	Pol	Pol	Pol	Pol	Pol	Pol	Pol	Pol	Pol	Pol	Pol	Pol	-	Pol	Pol	Pol	Pol
	nonRec_11	non-recombinant (POL)		Pol	Pol	-	-	Pol	Pol	Pol	Pol	Pol	11	Pol	Pol	Pol	Pol	Pol	Pol	Pol	-	Pol	Pol	-	Pol	Pol	Pol	-	Pol	Pol	Pol	Pol
	S2R10	Recombinant		Paragon	Het	Het	Het	Het	Het	Het	Het	Het	10	Het	Het	Het	Het	Het	Het	Het	Het	Het	Het	Het	Het	Het	Het	Het	Het	Pol	Pol	Pol
	S2R11	Recombinant		Het	Het	Het	Het	Het	Het	Het	Het	Het	9.5	Het	Het	Het	-	Het	Het	Het	Het	Het	Het	Het	Het	Het	Het	Het	Het	Pol	Pol	Pol
	S2R12	Recombinant		Het	Het	Het	Het	Het	Het	Het	Het	Het	10	Het	Het	Het	Het	Het	Het	Het	Het	Het	Het	Het	Het	Het	Het	Het	Het	Het	Pol	Pol
	S2R13	Recombinant		Het	Het	Het	Het	Het	Het	Het	Het	-	10	Het	Het	Het	Het	Het	Het	Het	Het	Het	Het	Het	Het	Het	Het	Het	Het	Het	Pol	Pol
	S2R14	Recombinant		Het	Het	Het	Het	Het	-	Het	Het	Het	10	Het	Het	Het	Het	-	Het	Het	Het	Het	-	Het	Het	Het	Het	Het	Het	Het	Pol	Pol
	nonRec_12	non-recombinant (Paragon)		Paragon	Paragon	Paragon	Paragon	Paragon	Paragon	Paragon	Paragon	Paragon	9	Paragon	Paragon	Paragon	Paragon	Paragon	Paragon	Paragon	Paragon	Paragon	Paragon	Paragon	Paragon	Paragon	Paragon	Paragon	Paragon	Paragon	Paragon	Paragon
	P1WT NIL	Parental		Paragon	Paragon	Paragon	Paragon	Paragon	Paragon	Paragon	Paragon	Paragon	9	Paragon	Paragon	Paragon	Paragon	Paragon	Paragon	Paragon	Paragon	Paragon	Paragon	Paragon	Paragon	Paragon	Paragon	Paragon	Paragon	Paragon	Paragon	Paragon
	nonRec_13	non-recombinant (Paragon)		Paragon	Paragon	Paragon	Paragon	Paragon	Paragon	Paragon	Paragon	Paragon	9	Paragon	Paragon	Paragon	Paragon	Paragon	Paragon	Paragon	Paragon	Paragon	Paragon	Paragon	Paragon	Paragon	Paragon	Paragon	Paragon	Paragon	Paragon	Paragon
	nonRec_14	non-recombinant (Paragon)		Paragon	Paragon	Paragon	Paragon	Paragon	Paragon	Paragon	Paragon	Paragon	9	Paragon	Paragon	Paragon	Paragon	Paragon	Paragon	Paragon	Paragon	Paragon	Paragon	Paragon	Paragon	Paragon	Paragon	Paragon	Paragon	Paragon	Paragon	Paragon
	nonRec_15	non-recombinant (Paragon)		Paragon	Paragon	Paragon	Paragon	Paragon	Paragon	Paragon	Paragon	Paragon	8.5	Paragon	Paragon	Paragon	Paragon	Paragon	Paragon	Paragon	Paragon	Paragon	Paragon	Paragon	Paragon	Paragon	Paragon	Paragon	Paragon	Paragon	Paragon	Paragon
	P1WT NIL	Parental		Paragon	Paragon	Paragon	Paragon	Paragon	Paragon	Paragon	Paragon	Paragon	9	Paragon	Paragon	Paragon	Paragon	Paragon	Paragon	Paragon	Paragon	Paragon	Paragon	Paragon	Paragon	Paragon	Paragon	Paragon	Paragon	Paragon	Paragon	Paragon
	nonRec_16	non-recombinant (Paragon)		Paragon	Paragon	Paragon	Paragon	Paragon	Paragon	Paragon	Paragon	Paragon	9	Paragon	Paragon	Paragon	Paragon	Paragon	Paragon	Paragon	Paragon	Paragon	Paragon	Paragon	Paragon	Paragon	Paragon	Paragon	Paragon	Paragon	Paragon	Paragon
	nonRec_17	non-recombinant (Paragon)		Paragon	Paragon	Paragon	Paragon	Paragon	Paragon	Paragon	Paragon	Paragon	9	Paragon	Paragon	Paragon	Paragon	Paragon	Paragon	Paragon	Paragon	Paragon	Paragon	Paragon	Paragon	Paragon	Paragon	Paragon	Paragon	Paragon	Paragon	Paragon
	S2R15	Recombinant		Het	Het	Paragon	Paragon	Paragon	Paragon	Paragon	Paragon	Paragon	10	Paragon	Paragon	Paragon	Paragon	Paragon	Paragon	Paragon	Paragon	Paragon	Paragon	Paragon	Paragon	Paragon	Paragon	Paragon	Paragon	Paragon	Paragon	Paragon
	S2R16	Recombinant		Het	Het	Paragon	Paragon	Paragon	Paragon	Paragon	Paragon	Paragon	9	Paragon	Paragon	Paragon	Paragon	Paragon	Paragon	Paragon	Paragon	Paragon	Paragon	Paragon	Paragon	Paragon	Paragon	Paragon	Paragon	Paragon	Paragon	Paragon
	S2R17	Recombinant		Het	Het	Paragon	Paragon	Paragon	Paragon	Paragon	Paragon	Paragon	9	Paragon	Paragon	Paragon	Paragon	Paragon	Paragon	Paragon	Paragon	Paragon	Paragon	Paragon	Paragon	Paragon	Paragon	Paragon	Paragon	Paragon	Paragon	Paragon
	S2R18	Recombinant		Het	Het	Paragon	Paragon	Paragon	Paragon	Paragon	Paragon	Paragon	9	Paragon	Paragon	Paragon	Paragon	Paragon	Paragon	Paragon	Paragon	Paragon	Paragon	Paragon	Paragon	Paragon	Paragon	Paragon	Paragon	Paragon	Paragon	Paragon
	S2R19	Recombinant		Het	Het	Paragon	Paragon	Paragon	Paragon	Paragon	Paragon	Paragon	9	Paragon	Paragon	Paragon	Paragon	Paragon	Paragon	Paragon	Paragon	Paragon	Paragon	Paragon	Paragon	Paragon	Paragon	Paragon	Paragon	Paragon	Paragon	Paragon
	S2R20	Recombinant		Het	Het	Het	Paragon	Paragon	Paragon	Paragon	Paragon	Paragon	9	Paragon	Paragon	Paragon	Paragon	Paragon	Paragon	Paragon	Paragon	Paragon	Paragon	Paragon	Paragon	Paragon	Paragon	Paragon	Paragon	Paragon	Paragon	Paragon
	S2R21	Recombinant		Het	Het	Het	Paragon	Paragon	Paragon	Paragon	Paragon	Paragon	10	Het?	Paragon	Paragon	Paragon	Paragon	Paragon	Paragon	Paragon	Paragon	Paragon	Paragon	Paragon	Paragon	Paragon	Paragon	Paragon	Paragon	Paragon	Paragon
	S2R22	Recombinant	R1	Het	Het	Het	Het	Paragon	Paragon	Paragon	Paragon	Paragon	9	Paragon	Paragon	Paragon	Paragon	Paragon	Paragon	Paragon	Paragon	Paragon	Paragon	Paragon	Paragon	Paragon	Paragon	Paragon	Paragon	Paragon	Paragon	Paragon
	S2R23	Recombinant	R2	Het	Het	Het	Het	Het	Het	Het	Het	Het	10	Het	Het	Het	Het	Het	Het	Het	Het	Paragon	Paragon	Paragon	Paragon	Paragon	Paragon	Paragon	Paragon	Paragon	Paragon	Paragon
	S2R24	Recombinant		Het	Het	Het	Paragon	Paragon	Paragon	Paragon	Paragon	Paragon	9	Paragon	Paragon	Paragon	Paragon	Paragon	Paragon	Paragon	-	Paragon	Paragon	Paragon	Paragon	Paragon	Paragon	Paragon	Paragon	Paragon	Paragon	Paragon
	P1WT NIL	Parental		Paragon	Paragon	Paragon	Paragon	Paragon	Paragon	Paragon	Paragon	Paragon	9	Paragon	-	Paragon	Paragon	Paragon	Paragon	Paragon	Paragon	Paragon	Paragon	Paragon	-	Paragon	Het	Paragon	Paragon	Paragon	Paragon	Paragon
	S2R25	Recombinant		Het	Het	Het	Het	Het	Het	Het	Het	Het	11†	Het?	Het	Het	Het	Het	Het	Het	Het	Het	Het	Het	Het	Het	Het	Het	Het	Paragon	Paragon	Paragon
	S2R26	Recombinant		Het	Het	Het	Het	Het	Het	Het	Het	Het	10.5†	Het?	Het	Het	Het	Het	Het	Het	Het	Het	Het	Het	Het	Het	Het	Het	Het	Paragon	Paragon	Paragon
	S2R27	Recombinant		Het	Het	Het	Het	Het	Het	Het	Het	Het	10	Het	Het	Het	Het	Het	Het	Het	Het	Het	Het	Het	Het	Het	Het	Het	Het	Het	Paragon	Paragon
	S2R28	Recombinant		Het	Het	Het	Het	Het	Het	Het	Het	Het	10	Het	Het	Het	Het	Het	Het	Het	Het	Het	Het	Het	Het	Het	Het	Het	Het	Het	Paragon	Paragon
	S2R29	Recombinant		Het	Het	Het	Het	Het	Het	Het	Het	Het	10	Het	Het	Het	Het	Het	Het	Het	-	Het	Het	Het	Het	Het	Het	Het	Het	Het	Paragon	Paragon
	S2R30	Recombinant		Pol	Pol	Pol	Pol	Pol	Pol	Pol	Pol	Pol	11.5	Pol	Pol	Pol	Pol	Pol	Pol	Pol	Pol	Pol	Pol	Pol	Het	Pol	-	Pol	Pol	Pol	Pol	Het
	S2R31	Recombinant		Pol	Pol	Pol	Pol	Pol	Pol	Pol	Pol	Pol	13	Pol	Pol	Pol	Pol	Pol	Pol	Pol	Pol	Pol	Pol	Pol	Pol	Pol	Pol	Pol	Pol	Pol	Het	Het
	S2R32	Recombinant		Pol	Pol	Pol	Pol	Pol	Pol	Pol	Pol	Pol	11.5	Pol	Pol	Pol	Pol	Pol	Pol	Pol	Pol	Pol	Pol	Pol	Pol	Pol	Pol	Pol	Pol	Pol	Het	Het
	S2R33	Recombinant		Paragon	Paragon	Paragon	Paragon	Paragon	Paragon	Paragon	Paragon	Paragon	9	Paragon	Paragon	Paragon	Paragon	Paragon	Paragon	Paragon	Paragon	Paragon	Paragon	Paragon	Paragon	Paragon	Paragon	Paragon	Paragon	Paragon	Het	Het
	S2R34	Recombinant		Paragon	Paragon	Paragon	Paragon	Paragon	Paragon	Paragon	Paragon	Paragon	9	Paragon	Paragon	Paragon	Paragon	Paragon	Paragon	Paragon	Paragon	Paragon	Paragon	Paragon	Paragon	Paragon	Paragon	Paragon	Paragon	Paragon	Het	Het
	S2R35	Recombinant		Paragon	Paragon	Paragon	Paragon	Paragon	Paragon	Paragon	Paragon	Paragon	9	Paragon	Paragon	Paragon	Paragon	Paragon	Paragon	Paragon	Paragon	Paragon	Paragon	Paragon	Paragon	Paragon	Paragon	Paragon	Paragon	Paragon	Het	Het
	S2R36	Recombinant		Paragon	Paragon	Paragon	Paragon	Paragon	Paragon	Paragon	Paragon	Paragon	9	Paragon	Paragon	Paragon	Paragon	Paragon	Paragon	Paragon	Paragon	Paragon	Paragon	-	Paragon	Paragon	Paragon	Paragon	Paragon	Paragon	Het	Het
	S2R37	Recombinant		Pol	Pol	Pol	Pol	Pol	Pol	Pol	Pol	Pol	12	Pol	Pol	Pol	Pol	Pol	Pol	Pol	Pol	Pol	Pol	Pol	Pol	Pol	Pol	Pol	Pol	Het	Het	Het
	S2R38	Recombinant		Pol	Pol	Pol	Pol	Pol	Pol	Pol	Pol	Pol	11.5	Pol	Pol	Pol	Pol	Pol	Pol	Pol	Pol	Pol	Pol	Pol	Pol	Pol	Pol	Pol	Pol	Het	Het	Het
	S2R39	Recombinant		Paragon	Paragon	Paragon	Paragon	Paragon	Paragon	Paragon	Paragon	Paragon	8.5	Paragon	Paragon	Paragon	Paragon	Paragon	Paragon	Paragon	Paragon	Paragon	Paragon	Paragon	Paragon	Paragon	Paragon	Paragon	Paragon	Het	Het	Het
	S2R40	Recombinant		Paragon	Paragon	Paragon	Paragon	Paragon	Paragon	Paragon	Paragon	Paragon	9	Paragon	Paragon	Paragon	Paragon	Paragon	Paragon	Paragon	Paragon	Paragon	Paragon	Paragon	Paragon	Paragon	Paragon	Het	Het	Het	Het	Het
	S2R41	Recombinant		Pol	Pol	Pol	Pol	Pol	Pol	Pol	Pol	Pol	12	Pol	Pol	Pol	Pol	Pol	Pol	Pol	Pol	Pol	Pol	Pol	Pol	Het	Het	Het	Het	Het	Het	Het
	S2R42	Recombinant	R3	Pol	Pol	Pol	Pol	Pol	Pol	Pol	Pol	Pol	11.5	Pol	Pol	Pol	Pol	Pol	Pol	Pol	Pol	Het	Het	Het	Het	Het	Het	Het	Het	Het	Het	Het
	S2R43	Recombinant	R4	Paragon	Paragon	Paragon	Paragon	Paragon	Het	Het	Het	Het	10	Het	Het	Het	Het	Het	Het	Het	Het	Het	Het	Het	Het	Het	Het	Het	Het	Het	Het	Het
	S2R44	Recombinant		Pol	Pol	Pol	Het	Het	Het	Het	Het	Het	10	Het	Het	Het	Het	Het	Het	Het	Het	Het	Het	Het	Het	Het	Het	Het	Het	Het	Het	Het
	S2R45	Recombinant		Pol	Pol	Pol	Het	Het	Het	Het	Het	Het	10	Het	Het	Het	Het	Het	Het	Het	Het	Het	Het	Het	Het	Het	Het	Het	Het	Het	Het	Het
	S2R46	Recombinant		Paragon	Paragon	Paragon	Het	Het	Het	Het	Het	Het	10	Het	Het	Het	Het	Het	Het	Het	Het	Het	Het	Het	Het	Het	Het	Het	Het	Het	Het	Het
	S2R47	Recombinant		Pol	Pol	Het	Het	Het	Het	Het	Het	Het	NA	-	Het	Het	Het	Het	Het	Het	Het	Het	Het	Het	Het	Het	Het	Het	Het	Het	Het	Het
	S2R48	Recombinant		Pol	Pol	Het	Het	Het	Het	Het	Het	Het	10	Het	Het	Het	Het	Het	Het	Het	Het	Het	Het	Het	Het	Het	Het	Het	Het	Het	Het	Het
	S2R49	Recombinant		Pol	Pol	Het	Het	Het	Het	Het	Het	Het	9.5	-	Het	Het	Het	Het	Het	Het	Het	Het	Het	Het	Het	Het	Het	Het	Het	Het	Het	Het
	S2R50	Recombinant		Pol	Pol	Het	Het	Het	Het	Het	Het	Het	10	Het	Het	Het	Het	Het	Het	Het	Het	Het	Het	Het	Het	Het	Het	Het	Het	Het	Het	Het
	S2R51	Recombinant		Pol	Pol	Het	Het	Het	Het	Het	Het	Het	10	Het	Het	Het	Het	Het	Het	Het	Het	Het	Het	Het	Het	Het	Het	Het	Het	Het	Het	Het
	S2R52	Recombinant		Pol	Pol	Het	Het	Het	Het	Het	Het	Het	10	Het	Het	Het	Het	Het	Het	Het	Het	Het	Het	Het	Het	Het	Het	Het	Het	Het	Het	Het
	S2R53	Recombinant		Paragon	Paragon	Het	Het	Het	Het	Het	Het	-	10	Het	Het	Het	Het	-	Het	Het	Het	Het	Het	Het	Het	Het	Het	Het	Het	Het	Het	Het
	S2R54	Recombinant		Paragon	Paragon	Het	Het	Het	Het	Het	Het	Het	10	Het	Het	Het	Het	Het	Het	Het	Het	Het	Het	Het	Het	Het	Het	Het	Het	Het	Het	Het
	S2R55	Recombinant		Paragon	Paragon	Het	Het	Het	Het	Het	Het	Het	10	Het	Het	Het	Het	Het	Het	Het	Het	Het	Het	Het	Het	Het	Het	Het	Het	Het	Het	Het
	S2R56	Recombinant		Paragon	Paragon	Het	Het	Het	Het	Het	Het	Het	10	Het	Het	Het	Het	Het	Het	Het	Het	Het	Het	Het	Het	Het	Het	Het	Het	Het	Het	Het
	S2R57	Recombinant		Paragon	Paragon	Het	Het	Het	Het	Het	Het	Het	10	Het	Het	Het	Het	Het	Het	Het	Het	Het	Het	Het	Het	Het	Het	Het	Het	Het	Het	Het
	S2R58	Recombinant		Paragon	Paragon	Het	Het	Het	Het	Het	Het	Het	11	-	Het	Het	Het	Het	Het	Het	Het	Het	Het	Het	Het	Het	Het	Het	Het	Het	Het	Het
	S2R59	Recombinant		Paragon	Paragon	Het	Het	Het	Het	Het	-	Het	9	-	Het	Het	-	-	Het	Het	Het	Het	Het	Het	Het	Het	Het	Het	Het	Het	Het	Het
	S2R60	Recombinant		Paragon	Paragon	Het	Het	Het	Het	Het	Het	-	10	Het	Het	Het	Het	Het	Het	Het	Het	Het	Het	Het	Het	Het	Het	Het	Het	Het	Het	Het
	S2R61	Recombinant		Pol	Het	Het	Het	Het	Het	Het	Het	Het	10	Het	Het	Het	Het	Het	Het	Het	Het	Het	Het	Het	Het	Het	Het	Het	Het	Het	Het	Het
	S2R62	Recombinant		Pol	Het	Het	Het	Het	Het	Het	Het	Het	10	Het	Het	Het	Het	Het	Het	Het	Het	Het	Het	Het	Het	Het	Het	Het	Het	Het	Het	Het
	S2R63	Recombinant		Paragon	Het	Het	Het	Het	Het	Het	-	Het	10	Het	Het	Het	-	-	Het	Het	Het	Het	Het	Het	Het	Het	Het	Het	Het	Het	Het	Het
	nonRec_18	non-recombinant (Het)		Het	Het	Het	Het	Het	Het	Het	Het	Het	10	Het	Het	Het	Het	Het	Het	Het	Het	Het	Het	Het	Het	Het	Het	Het	Het	Het	Het	Het
	nonRec_19	non-recombinant (Het)		Het	Het	Het	Het	Het	Het	Het	Het	Het	9	-	Het	Het	Het	Het	Het	Het	Het	Het	Het	Het	Het	Het	Het	Het	Het	Het	Het	Het
	nonRec_20	non-recombinant (Het)		Het	Het	Het	Het	Het	Het	Het	Het	Het	11	-	Het	Het	Het	Het	Het	Het	Het	Het	Het	Het	Het	Het	Het	Het	Het	Het	Het	Het
	nonRec_21	non-recombinant (Het)		Het	Het	Het	Het	Het	Het	Het	Het	Het	10	Het	Het	Het	Het	Het	Het	Het	Het	Het	Het	Het	Het	Het	Het	Het	Het	Het	Het	Het
	nonRec_22	non-recombinant (Het)		Het	Het	Het	Het	Het	Het	Het	Het	Het	10.5†	Het?	Het	Het	Het	Het	Het	Het	Het	Het	Het	Het	Het	Het	Het	Het	Het	Het	Het	Het
	S2R64	Recombinant		Pol	-	Het	Het	Het	Het	Het	Het	-	10	Het	Het	Het	-	-	Het	Het	Het	Het	Het	Het	Het	Het	Het	Het	Het	Het	Het	Het
	nonRec_23	non-recombinant (Het)		Het	Het	Het	Het	Het	Het	Het	Het	Het	10	Het	Het	Het	Het	Het	Het	Het	Het	Het	Het	Het	Het	Het	-	Het	Het	Het	Het	Het
	nonRec_24	non-recombinant (POL)		Pol	Pol	Pol	Pol	Pol	Pol	Pol	Pol	Pol	12	Pol	Pol	Pol	Pol	Pol	Pol	Pol	Pol	Pol	Pol	Pol	Pol	Pol	Pol	Pol	Pol	Pol	Pol	-
	* Primers used for SNP discovery (D1-D3) are listed in Supplemental Data Set S21.
	† Denotes that glume phenotype was deemed to be heterozygous due to glume shape, not glume length.

## Sheet: Supp Data S9
	Supplemental Data. Adamski et al. (2021). Plant Cell.
	Supplemental Data Set S9: Graphical genotype and phenotype of BC6 recombinant inbred lines (RILs). Marker names, physical position in RefSeqv1.0 assembly and associated RefSeqv1.1 gene models are indicated. Lines were grown at the John Innes Centre Experimental Trial site in Bawburgh (UK) and phenotyped for glume length (Figure 2C), plant height, thousand grain weight (TGW), grain width, grain le…
									VRT-A2
	RefSeqv1.1 Gene model	TraesCS7A02G170100	TraesCS7A02G173500	TraesCS7A02G174100	TraesCS7A02G174500	TraesCS7A02G175100	intergenic	Glume phenotype	TraesCS7A02G175200		intergenic	TraesCS7A02G175400	TraesCS7A02G175600
	RefSeqv1.0 (bp)	126178865	127838581	128148666	128404964	128783942	128792366		128830245	128832107	128834372	128911919	128917566
	Marker name	S11	S12	S13	S14	S15	S16	P1	S17	S18	S19	S23	S24		Plant Height (cm)	TGW (g)	Grain Width (mm)	Grain Length (mm)	Spike Length (cm)
	R1	Pol	Pol	Paragon	Paragon	Paragon	Paragon	Paragon	Paragon	Paragon	Paragon	Paragon	Paragon		72.0 ± 1.6	45.1 ± 0.9	3.64 ± 0.03	6.40 ± 0.03	9.8 ± 0.1
	R2	Pol	Pol	Pol	Pol	Pol	Pol	Pol	Pol	Pol	Pol	Pol	Paragon		78.8 ± 2.1	46.9 ± 0.8	3.65 ± 0.02	6.69 ± 0.03	11.6 ± 0.3
	R3	Pol	Pol	Pol	Pol	Pol	Pol	Pol	Pol	Pol	Pol	Pol	Paragon		78.2 ± 1.1	47.1 ± 1.3	3.69 ± 0.03	6.65 ± 0.02	11.1 ± 0.2
	R4	Paragon	Paragon	Paragon	Pol	Pol	Pol	Pol	Pol	Pol	Pol	Pol	Pol		78.7 ± 0.7	47.0 ± 0.5	3.69 ± 0.02	6.54 ± 0.01	10.9 ± 0.2
	R5	Paragon	Paragon	Paragon	Pol	Pol	Pol	Pol	Pol	Pol	Pol	Pol	Pol		80.8 ± 2.2	47.8 ± 0.8	3.72 ± 0.03	6.54 ± 0.08	10.8 ± 0.1
	R6	Paragon	Paragon	Paragon	Paragon	Pol	Pol	Pol	Pol	Pol	Pol	Pol	Pol		79.7 ± 1.8	46.2 ± 0.5	3.67 ± 0.02	6.51 ± 0.04	10.4 ± 0.2
	R7	Paragon	Paragon	Paragon	Paragon	Paragon	Pol	Pol	Pol	Pol	Pol	Pol	Pol		79.3 ± 1.0	46.6 ± 1.3	3.67 ± 0.04	6.56 ± 0.05	10.7 ± 0.1
	R8	Paragon	Paragon	Paragon	Paragon	Paragon	Paragon	Paragon	Paragon	Paragon	Pol	Pol	Pol		73.7 ± 0.9	44.4 ± 1.1	3.66 ± 0.05	6.19 ± 0.06	9.0 ± 0.1
											Paragon (R1, R8)				72.8 ± 0.9	44.7 ± 0.7	3.65 ± 0.03	6.30 ± 0.06	9.41 ± 0.21
											Polonicum (R2-R7)				79.3 ± 0.6	46.9 ± 0.3	3.68 ± 0.01	6.58 ± 0.02	10.9 ± 0.12
											VRT-A2 effect				6.42 cm	0.0483318	0.00884414	0.0454974	1.50 cm
											P value VRT-A2				7.36e-06	0.00482	0.19	1.93e-05	4.06e-06

## Sheet: Supp Data S10
	Supplemental Data. Adamski et al. (2021). Plant Cell.
	Supplemental Data Set S10: Haplotype analysis of VRT-A2 (TraesCS7A02G175200) in T. polonicum, and genome sequenced tetraploid (Kronos, Svevo, Zavitan) and hexaploid (all others) wheat accessions/cultivars. Position of intron-1 substitution shown in yellow. Note that the substitution in T. polononicum encompasses four SNPs between other cutivars, but which are not present in T. polonicum as they l…
	RefSeqv1.0 position (bp)	128824223	128824259	128824277	128824352	128824353	128824395	128824408	128824487	128824573	128824600	128824613	128824625	128824626	128824636	128824641	128824663	128824672	128824679	128824696	128824716	128824728	128824804	128824834	128824854	128824864	128824906	128824923	128824961	128825018	128825047	128825099	128825145	128825170	128825171	128825178	128825216	128825316	128825585	128825717	128825945	128825962	128825971	128826096	128826206	128826444	128826578	128826683	128826713
	annotation																																													5'UTR	Exon 1	Exon 1
	genotype / haplotype position	1	37	55	130	131	173	186	265	351	378	391	403	404	414	419	441	450	457	474	494	506	582	612	632	642	684	701	739	796	825	877	923	948	949	956	994	1094	1363	1495	1723	1740	1749	1874	1984	2222	2356	2461	2491
	T. polonicum	G	G	C	A	G	T	186_197dupTTTATCTATCAT	-	AG	G	A	T	A	G	G	T	T	C	C	C	C	C	T	G	GA	A	C	T	T	G	C	T	G	-	A	A	C	C	G	C	C	-	G	C	-	G	C	T
	Chinese Spring	G	G	C	A	G	T	186_197dupTTTATCTATCAT	-	AG	G	A	T	A	G	G	T	T	C	C	C	C	C	T	G	GA	A	C	T	T	G	C	T	G	-	A	A	C	C	G	C	C	-	G	C	-	G	C	T
	Norin61	G	G	C	A	G	T	186_197dupTTTATCTATCAT	-	AG	G	A	T	A	G	G	T	T	C	C	C	C	C	T	G	GA	A	C	T	T	G	C	T	G	-	A	A	C	C	G	C	C	-	G	C	-	G	C	T
	Claire	G	G	C	G	G	C	186_197dupTTTATCTATCAT	-	351_352_delinsGC	G	A	C	G	T	A	A	C	C	C	C	C	C	T	A	642_643_delinsTT	A	C	C	C	A	T	C	-	-	C	G	C	T	A	T	C	-	C	T	2222_2223insTGTT	G	T	C
	Robigus	G	G	C	G	G	C	186_197dupTTTATCTATCAT	-	351_352_delinsGC	G	A	C	G	T	A	A	C	C	C	C	C	C	T	A	642_643_delinsTT	A	C	C	C	A	T	C	-	-	C	G	C	T	A	T	C	-	C	T	2222_2223insTGTT	G	T	C
	Mace	G	G	C	G	G	C	186_197dupTTTATCTATCAT	-	351_352_delinsGC	G	A	C	G	T	A	A	C	C	C	C	C	C	T	A	642_643_delinsTT	A	C	C	C	A	T	C	-	-	C	G	C	T	A	T	C	-	C	T	2222_2223insTGTT	G	T	C
	ArinaLrFor	G	T	C	A	T	C	-	-	AG	A	A	T	G	G	A	A	C	T	C	C	T	C	T	G	GA	A	C	T	C	G	C	C	-	-	C	A	C	C	G	C	-	1749_1750insAGGGCCGGCCCTAGCATCTTAGAGGCCCTTGTGCGAGTTTCATATAATGGGCCCTCATAATATACTCAATTTTTTTTCCAGTGAAGGACTTAGCACCTTTTCCAAATTCAACTAATTGATTTACAACTTAGATCCTTTATTTTTCTCACAACCGATGATAATTGCTTTTTTGGATCTTTATGACAAACAAAAAAGGAGAGAGCACCTGAATTCCAAAATCTTGGTTTTGGAGTAAATTAGAAGAAATTCTATGCTCCATCCATCCAATAATCAAAATTCATGCAAGGACACAACCTGCATAATTTACATGACTGCAATTTGAACAAAAATAGAGCAATCAAGTAGGTTAAACATCAGCAATGGCTTATCATGAATTTTGATTATTAC…	G	C	-	A	C	T
	Cadenza	G	T	C	A	T	C	-	-	AG	A	A	T	G	G	A	A	C	T	C	C	T	C	T	G	GA	A	C	T	C	G	C	C	-	-	C	A	C	C	G	C	-	1749_1750insAGGGCCGGCCCTAGCATCTTAGAGGCCCTTGTGCGAGTTTCATATAATGGGCCCTCATAATATACTCAATTTTTTTTCCAGTGAAGGACTTAGCACCTTTTCCAAATTCAACTAATTGATTTACAACTTAGATCCTTTATTTTTCTCACAACCGATGATAATTGCTTTTTTGGATCTTTATGACAAACAAAAAAGGAGAGAGCACCTGAATTCCAAAATCTTGGTTTTGGAGTAAATTAGAAGAAATTCTATGCTCCATCCATCCAATAATCAAAATTCATGCAAGGACACAACCTGCATAATTTACATGACTGCAATTTGAACAAAAATAGAGCAATCAAGTAGGTTAAACATCAGCAATGGCTTATCATGAATTTTGATTATTAC…	G	C	-	A	C	T
	Jagger	G	T	C	A	T	C	-	-	AG	A	A	T	G	G	A	A	C	T	C	C	T	C	T	G	GA	A	C	T	C	G	C	C	-	-	C	A	C	C	G	C	-	1749_1750insAGGGCCGGCCCTAGCATCTTAGAGGCCCTTGTGCGAGTTTCATATAATGGGCCCTCATAATATACTCAATTTTTTTTCCAGTGAAGGACTTAGCACCTTTTCCAAATTCAACTAATTGATTTACAACTTAGATCCTTTATTTTTCTCACAACCGATGATAATTGCTTTTTTGGATCTTTATGACAAACAAAAAAGGAGAGAGCACCTGAATTCCAAAATCTTGGTTTTGGAGTAAATTAGAAGAAATTCTATGCTCCATCCATCCAATAATCAAAATTCATGCAAGGACACAACCTGCATAATTTACATGACTGCAATTTGAACAAAAATAGAGCAATCAAGTAGGTTAAACATCAGCAATGGCTTATCATGAATTTTGATTATTAC…	G	C	-	A	C	T
	Julius	G	T	C	A	T	C	-	-	AG	A	A	T	G	G	A	A	C	T	C	C	T	C	T	G	GA	A	C	T	C	G	C	C	-	-	C	A	C	C	G	C	-	1749_1750insAGGGCCGGCCCTAGCATCTTAGAGGCCCTTGTGCGAGTTTCATATAATGGGCCCTCATAATATACTCAATTTTTTTTCCAGTGAAGGACTTAGCACCTTTTCCAAATTCAACTAATTGATTTACAACTTAGATCCTTTATTTTTCTCACAACCGATGATAATTGCTTTTTTGGATCTTTATGACAAACAAAAAAGGAGAGAGCACCTGAATTCCAAAATCTTGGTTTTGGAGTAAATTAGAAGAAATTCTATGCTCCATCCATCCAATAATCAAAATTCATGCAAGGACACAACCTGCATAATTTACATGACTGCAATTTGAACAAAAATAGAGCAATCAAGTAGGTTAAACATCAGCAATGGCTTATCATGAATTTTGATTATTAC…	G	C	-	A	C	T
	LongReach Lancer	G	T	C	A	T	C	-	-	AG	A	A	T	G	G	A	A	C	T	C	C	T	C	T	G	GA	A	C	T	C	G	C	C	-	-	C	A	C	C	G	C	-	1749_1750insAGGGCCGGCCCTAGCATCTTAGAGGCCCTTGTGCGAGTTTCATATAATGGGCCCTCATAATATACTCAATTTTTTTTCCAGTGAAGGACTTAGCACCTTTTCCAAATTCAACTAATTGATTTACAACTTAGATCCTTTATTTTTCTCACAACCGATGATAATTGCTTTTTTGGATCTTTATGACAAACAAAAAAGGAGAGAGCACCTGAATTCCAAAATCTTGGTTTTGGAGTAAATTAGAAGAAATTCTATGCTCCATCCATCCAATAATCAAAATTCATGCAAGGACACAACCTGCATAATTTACATGACTGCAATTTGAACAAAAATAGAGCAATCAAGTAGGTTAAACATCAGCAATGGCTTATCATGAATTTTGATTATTAC…	G	C	-	A	C	T
	Paragon	G	T	C	A	T	C	-	-	AG	A	A	T	G	G	A	A	C	T	C	C	T	C	T	G	GA	A	C	T	C	G	C	C	-	-	C	A	C	C	G	C	-	1749_1750insAGGGCCGGCCCTAGCATCTTAGAGGCCCTTGTGCGAGTTTCATATAATGGGCCCTCATAATATACTCAATTTTTTTTCCAGTGAAGGACTTAGCACCTTTTCCAAATTCAACTAATTGATTTACAACTTAGATCCTTTATTTTTCTCACAACCGATGATAATTGCTTTTTTGGATCTTTATGACAAACAAAAAAGGAGAGAGCACCTGAATTCCAAAATCTTGGTTTTGGAGTAAATTAGAAGAAATTCTATGCTCCATCCATCCAATAATCAAAATTCATGCAAGGACACAACCTGCATAATTTACATGACTGCAATTTGAACAAAAATAGAGCAATCAAGTAGGTTAAACATCAGCAATGGCTTATCATGAATTTTGATTATTAC…	G	C	-	A	C	T
	SY-Mattis	G	T	C	A	T	C	-	-	AG	A	A	T	G	G	A	A	C	T	C	C	T	C	T	G	GA	A	C	T	C	G	C	C	-	-	C	A	C	C	G	C	-	1749_1750insAGGGCCGGCCCTAGCATCTTAGAGGCCCTTGTGCGAGTTTCATATAATGGGCCCTCATAATATACTCAATTTTTTTTCCAGTGAAGGACTTAGCACCTTTTCCAAATTCAACTAATTGATTTACAACTTAGATCCTTTATTTTTCTCACAACCGATGATAATTGCTTTTTTGGATCTTTATGACAAACAAAAAAGGAGAGAGCACCTGAATTCCAAAATCTTGGTTTTGGAGTAAATTAGAAGAAATTCTATGCTCCATCCATCCAATAATCAAAATTCATGCAAGGACACAACCTGCATAATTTACATGACTGCAATTTGAACAAAAATAGAGCAATCAAGTAGGTTAAACATCAGCAATGGCTTATCATGAATTTTGATTATTAC…	G	C	-	A	C	T
	Spelt (PI190962)	G	T	C	A	T	C	-	-	AG	A	A	T	G	G	A	A	C	T	C	C	T	C	T	G	GA	A	C	T	C	G	C	C	-	-	C	A	C	C	G	C	-	1749_1750insAGGGCCGGCCCTAGCATCTTAGAGGCCCTTGTGCGAGTTTCATATAATGGGCCCTCATAATATACTCAATTTTTTTTCCAGTGAAGGACTTAGCACCTTTTCCAAATTCAACTAATTGATTTACAACTTAGATCCTTTATTTTTCTCACAACCGATGATAATTGCTTTTTTGGATCTTTATGACAAACAAAAAAGGAGAGAGCACCTGAATTCCAAAATCTTGGTTTTGGAGTAAATTAGAAGAAATTCTATGCTCCATCCATCCAATAATCAAAATTCATGCAAGGACACAACCTGCATAATTTACATGACTGCAATTTGAACAAAAATAGAGCAATCAAGTAGGTTAAACATCAGCAATGGCTTATCATGAATTTTGATTATTAC…	G	C	-	A	C	T
	Zavitan	G	T	C	A	T	C	-	-	AG	A	A	T	G	G	A	A	C	T	T	C	T	C	T	G	GA	A	C	T	C	G	C	C	-	-	C	A	C	C	G	C	-	-	G	C	-	A	C	T
	CDC Stanley	G	T	G	A	G	C	-	265_266insT	AG	A	G	T	G	G	A	A	C	T	C	T	T	C	T	G	GA	T	T	T	C	G	C	C	-	-	C	A	C	C	G	C	C	-	G	C	-	G	C	T
	Weebil	G	T	G	A	G	C	-	265_266insT	AG	A	G	T	G	G	A	A	C	T	C	T	T	C	T	G	GA	T	T	T	C	G	C	C	-	-	C	A	C	C	G	C	C	-	G	C	-	G	C	T
	Kronos	G	T	C	A	T	C	-	-	AG	A	G	T	G	G	A	A	C	T	C	T	T	T	C	G	GA	A	T	T	C	G	C	C	A	948_949insA	C	A	T	C	G	C	C	-	G	C	-	G	C	T
	Svevo	G	T	C	A	T	C	-	-	AG	A	G	T	G	G	A	A	C	T	C	T	T	T	C	G	GA	A	T	T	C	G	C	C	A	948_949insA	C	A	T	C	G	C	C	-	G	C	-	G	C	T
	CDC Landmark	G	T	C	A	T	C	-	-	AG	A	G	T	G	G	A	A	C	T	C	T	T	T	C	G	GA	A	T	T	C	G	C	C	A	-	C	A	T	C	G	C	C	-	G	C	-	G	C	T
[truncated: 75 more columns]

[truncated: 13 more sheets: Supp Data S11, Supp Data S12, Supp Data S13, Supp Data S14, Supp Data S15, Supp Data S16, Supp Data S17, Supp Data S18, Supp Data S19, Supp Data S20, Supp Data S21, Supp Data S22, Supp Data S23]
